# Supplementary material for: Associations Between Maternal Immunisation and Reduced Rates of Preterm Birth and Stillbirth: A Population Based Retrospective Cohort Study
Source: Front Immunol. 2021 Sep 7;12:704254. doi: 10.3389/fimmu.2021.704254 (PMC8454544; doi:10.3389/fimmu.2021.704254)
Supplement: Supplementary file 1 [file Table_1.xlsx]

## Sheet: extra data
		Influenza vaccination vs no influenza (regardless of pertussis status
							Pertussis vaccination vs no pertussis (regardless of influenza status
					RR	95%CI				RR	95%CI
	Stillbirth**				0.44	(0.36, 0.53)				0.26	(0.22, 0.32)
	Birth before 37 weeks				0.83	(0.80, 0.86)				0.68	(0.66, 0.70)
	Spontaneous (only) birth before 37 weeks				0.84	(0.80, 0.88)				0.67	(0.63, 0.70)
	Birth before 34 weeks				0.63	(0.59, 0.68)				0.44	(0.41, 0.47)
	Birth before 32 weeks				0.61	(0.55, 0.68)				0.41	(0.37, 0.46)
	Pre-eclampsia				1.06	(1.01, 1.11)				1.11	(1.05, 1.18)
	Pre-eclampsia (First births only)				0.98	(0.92, 1.04)				1.03	(0.95, 1.11)
	Birthweight <10th centile				0.97	(0.95, 1.0)				0.92	(0.89, 0.95)
										these are very similar to previous. ?? Pertussis is the more effective vaccine
					some of these are less extreme than when considered against those who did not get pertussis
